# Supplementary material for: Colombian Scorpion Centruroides margaritatus: Purification and Characterization of a Gamma Potassium Toxin with Full-Block Activity on the hERG1 Channel
Source: Toxins (Basel). 2021 Jun 8;13(6):407. doi: 10.3390/toxins13060407 (PMC8273696; doi:10.3390/toxins13060407)
Supplement: Supplementary file 1 [file toxins-13-00407-s001.zip]

Archive with 1 entries (1 files):
- toxins-1239397 - supplementary corrected.pdf
